# Supplementary material for: Dimethylglycine Can Enhance the Cryopreservation of Red Blood Cells by Reducing Ice Formation and Oxidative Damage
Source: Int J Mol Sci. 2023 Apr 3;24(7):6696. doi: 10.3390/ijms24076696 (PMC10095525; doi:10.3390/ijms24076696)
Supplement: Supplementary file 1 [file ijms-24-06696-s001.zip]

Archive with 1 entries (1 files):
- ijms-2243305-supplementary.pdf
